# Supplementary material for: Mitochondrial Transcription of Entomopathogenic Fungi Reveals Evolutionary Aspects of Mitogenomes
Source: Front Microbiol. 2022 Mar 21;13:821638. doi: 10.3389/fmicb.2022.821638 (PMC8979003; doi:10.3389/fmicb.2022.821638)
Supplement: Supplementary Figure 1 — The map of the mitochondrial genome of Metarhizium brunneum ARSEF 3297. Arrows indicate the direction of gene transcription. The inner circles show the GC content. All genes identified are indicated in italics. [file Data_Sheet_1.zip]

Archive with 11 entries (11 files):
- Figure S1.docx
- Figure S2.docx
- Figure S3.jpg
- Figure S4.pptx
- Figure S5.pptx
- Figure S6.docx
- Table S1.xlsx
- Table S2.xlsx
- Table S3.xlsx
- Table S4.xlsx
- Table S5.xlsx
