# Supplementary material for: Mitochondrial Transcription of Entomopathogenic Fungi Reveals Evolutionary Aspects of Mitogenomes
Source: Front Microbiol. 2022 Mar 21;13:821638. doi: 10.3389/fmicb.2022.821638 (PMC8979003; doi:10.3389/fmicb.2022.821638)
Supplement: Supplementary Figure 1 — The map of the mitochondrial genome of Metarhizium brunneum ARSEF 3297. Arrows indicate the direction of gene transcription. The inner circles show the GC content. All genes identified are indicated in italics. [file Data_Sheet_1.zip › Table S1.xlsx]

## Sheet: M.brunneum mt genome annotation
Table S1: The annotated complete mt-genome of M. brunneum ARSEF 3297
M. brunneum ARSEF 3297 - NW_014574670 - 25521 bp
A/A	Gene	Start	End		Gene	Gene length (bp)	Intergenic region	Intergenic size (bp)
1	rnl	4547	9290		rnl	4698	rnl-Thr	14
2	(rps3)	7270	8610		rps3	1341	Thr-Glu	5
3	trnT	9296	9366		trnT (Thr)-ACA	71	Glu-Met1	0
4	trnE	9372	9444		trnE (Glu)-GAA	73	Met1-Met2	29
5	trnM	9445	9515		trnM1 (Met)-ATG	71	Met2-Leu1	0
6	trnM	9545	9617		trnM2 (Met)-ATG	73	Leu1-Ala	9
7	trnL	9618	9700		trnL1 (Leu)-TTA	83	Ala-Phe	3
8	trnA	9710	9781		trnA (Ala)-GCA	72	Phe-Lys	3
9	trnF	9785	9857		trnF (Phe)-TTC	73	Lys-Leu2	2
10	trnK	9861	9933		trnK (Lys)-AAA	73	Leu2-Gln	5
11	trnL	9936	10019		trnL2 (Leu)-CTA	84	Gln-His	2
12	trnQ	10025	10097		trnQ (Gln)-CAA	73	His-Met3	5
13	trnH	10101	10173		trnH (His)-CAC	74	Met3-nad2	54
14	trnM	10179	10250		trnM3 (Met)- ATG	72	nad2-nad3	0
15	nad2	10305	11972		nad2	1668	nad3-atp9	135
16	nad3	11973	12386		nad3	414	atp9-cox2	108
17	atp9	12522	12746		atp9	225	cox2-Arg1	64
18	cox2	12855	13604		cox2	750	Arg1-nad4L	63
19	trnR	13669	13739		trnR (Arg)-CGT	71	nad4L-nad5	0
20	nad4L	13812	14081		nad4L	278	nad5-cob	207
21	nad5	14081	16069		nad5	1988	cob-Cys	56
22	cob	16079	17446		cob	1170	Cys-cox1	369
23	trnC	17504	17573		trnC (Cys)-TGC	72	cox1-Arg2	42
24	cox1	17958	19530		cox1	1587	Arg2-nad1	150
25	trnR	19573	19643		trnR2(Arg)-AGA	71	nad1-nad4	93
26	nad1	19794	20903		nad1	1110	nad4-atp8	79
27	nad4	20997	22454		nad4	1458	atp8-atp6	108
28	atp8	22534	22701		atp8	147	atp6-rns	407
29	atp6	22789	23574		atp6	786	rns-Tyr	64
30	rns	23891	24975		rns	1517	Tyr-Asp	0
31	trnY	483	566		trnY (Tyr)-TAC	84	Asp-Ser	7
32	trnD	567	640		trnD (Asp)-GAC	74	Ser-Asn	4
33	trnS	648	730		trnS (Ser)-AGC	83	Asn-cox3	43
34	trnN	735	805		trnN (Asn)-AAC	71	cox3-Gly	29
35	cox3	849	1658		cox3	810	Gly-nad6	141
36	trnG	1688	1758		trnG (Gly)-GGA	71	nad6-Val	44
37	nad6	1852	2529		nad6	630	Val-Ile	1
38	trnV	2574	2646		trnV (Val)-CTA	73	Ile-Ser	28
39	trnI	2648	2719		trnI (Ile)-ATC	72	Ser-Trp	13
40	trnS	2748	2834		trnS2 (Ser)-TCA	86	Trp-ORF	154
41	trnW	2848	2919		trnW (Trp)-TGA	72	ORF-Pro	449
42	trnP	4447	4519		trnP (Pro)-CCA	73	Pro-rnl	90
