# Supplementary material for: Mitochondrial Transcription of Entomopathogenic Fungi Reveals Evolutionary Aspects of Mitogenomes
Source: Front Microbiol. 2022 Mar 21;13:821638. doi: 10.3389/fmicb.2022.821638 (PMC8979003; doi:10.3389/fmicb.2022.821638)
Supplement: Supplementary Figure 1 — The map of the mitochondrial genome of Metarhizium brunneum ARSEF 3297. Arrows indicate the direction of gene transcription. The inner circles show the GC content. All genes identified are indicated in italics. [file Data_Sheet_1.zip › Table S2.xlsx]

## Sheet: Table S2
Table S2: Comparative annotation attributes of the complete mt genomes of M. brunneum strains ARSEF 3297 and ARSEF 4556. Cells highlighted in yellow indicate intronic ORFs. Genes encoding rRNAs, and subunits of ATP synthase, Apocytochrome b, Cytochrome oxidase c and NADH dehydrogenase are shown as highlighted cells in blue, orange, light grey, purple and light green, respectively.
	M. brunneum ARSEF3297					M. brunneum ARSEF4556
	NW_014574670 - 25521 bp					25419 bp
A/A	Gene	Start	End	Intergenic size		Gene	Start	End	Intergenic size		Intergenic size difference	% identity
1	rnl	4547	9290	5		rnl	5784	10527	5		0	100
2	(rps3)	7270	8610	―		(rps3)	8507	9847	―		―	―
3	trnT	9296	9366	5		trnT	10533	10603	5		0	100
4	trnE	9372	9444	0		trnE	10609	10681	0		0	―
5	trnM	9445	9515	29		trnM	10682	10752	29		0	100
6	trnM	9545	9617	0		trnM	10782	10854	0		0	―
7	trnL	9618	9700	9		trnL	10855	10937	9		0	100
8	trnA	9710	9781	3		trnA	10947	11018	3		0	100
9	trnF	9785	9857	3		trnF	11022	11094	3		0	100
10	trnK	9861	9933	2		trnK	11098	11170	2		0	100
11	trnL	9936	10019	5		trnL	11173	11256	5		0	100
12	trnQ	10025	10097	3		trnQ	11262	11334	3		0	100
13	trnH	10101	10173	5		trnH	11338	11410	5		0	100
14	trnM	10179	10250	54		trnM	11416	11487	54		0	100
15	nad2	10305	11972	0		nad2	11542	13209	0		0	―
16	nad3	11973	12386	135		nad3	13210	13623	135		0	100
17	atp9	12522	12746	108		atp9	13759	13983	108		0	100
18	cox2	12855	13604	64		cox2	14092	14841	64		0	100
19	trnR	13669	13739	72		trnR	14906	14976	72		0	100
20	nad4L	13812	14081	-1		nad4L	15049	15318	-1		0	―
21	nad5	14081	16069	9		nad5	15318	17306	207		-198	100
22	cob	16079	17446	57		cob	17514	18683	57		0	100
23	trnC	17504	17573	384		trnC	18741	18810	376		8	100
24	cox1	17958	19530	42		cox1	19187	20767	42		0	100
25	trnR	19573	19643	150		trnR	20810	20880	150		0	100
26	nad1	19794	20903	93		nad1	21031	22140	93		0	100
27	nad4	20997	22454	79		nad4	22234	23691	79		0	100
28	atp8	22534	22701	87		atp8	23771	23938	87		0	100
29	atp6	22789	23574	316		atp6	24026	24811	768		-452	100
30	rns	23891	24975	535		rns	163	1680	39		496	100
31	trnY	483	566	0		trnY	1720	1803	0		0	―
32	trnD	567	640	7		trnD	1804	1877	7		0	100
33	trnS	648	730	4		trnS	1885	1967	4		0	100
34	trnN	735	805	43		trnN	1972	2042	43		0	100
35	cox3	849	1658	29		cox3	2086	2895	29		0	100
36	trnG	1688	1758	93		trnG	2925	2995	93		0	100
37	nad6	1852	2529	44		nad6	3089	3766	44		0	100
38	trnV	2574	2646	1		trnV	3811	3883	1		0	100
39	trnI	2648	2719	28		trnI	3885	3956	28		0	100
40	trnS	2748	2834	13		trnS	3985	4071	13		0	100
41	trnW	2848	2919	1527		trnW	4085	4156	1527		0	100
42	trnP	4447	4519	27		trnP	5684	5756	27		0	100
	Total Intergenic length			4069		Total Intergenic length			4215		-146
