# Supplementary material for: Mitochondrial Transcription of Entomopathogenic Fungi Reveals Evolutionary Aspects of Mitogenomes
Source: Front Microbiol. 2022 Mar 21;13:821638. doi: 10.3389/fmicb.2022.821638 (PMC8979003; doi:10.3389/fmicb.2022.821638)
Supplement: Supplementary Figure 1 — The map of the mitochondrial genome of Metarhizium brunneum ARSEF 3297. Arrows indicate the direction of gene transcription. The inner circles show the GC content. All genes identified are indicated in italics. [file Data_Sheet_1.zip › Table S3.xlsx]

## Sheet: Mt transcription of EDF
Table S3. The representative species from all domains of life for which the RNA polymerases and their Transcription factors were used in the phylogenetic analyses. Their taxonomic status of these species, the GenBank Accession Numbers of their sequences are provided.
	Taxonomy
Gene	Domain	Kingdom	Phylum	Subphylum	Class	Number of Strains	Strain name	Accession number		Code Name for Supplementary tree
								RNA Polymerases	Transcription Factors	S6	S7	S8
T3/T7 RNAP	Viruses	Heunggongvirae	Uroviricota	─	Caudoviricetes	2	virus T7	AVH85520.1	―	1T3.Pol.NP_523301	―	1T3.PoliNP
							virus T3	NP_523301.1	―	2T7.Pol.AVH85520	―	―
aTBP/rpoB	Archaea	Crenarchaeota	Crenarchaeota	─	Thermoprotei	45	Sulfolobus acidocaldarius	WP_011277575.1	WP_080504018.1	oB.6Sulfolobus	WP_080504018.1	oB.Sulfolo
							Sulfurisphaera tokodaii	WP_010978227.1	WP_080504018.1	oB.Sulfurisphaer	WP_080504018.1	oB.Sulfuri
							Sulfolobus islandicus LAL14/1	AGJ63209.1	WP_080628900.1	oB.6Sulfolobus	WP_080628900.1	oB.6Sulfol
							Sulfolobus sp. A20	WP_069284587.1	TRM78165.1	oB.Sulfolobus	TRM78165.1	oB.Sulfolo
							Acidianus hospitalis	PVU76252.1	WP_083810691.1	oB.6Acidianus	WP_083810691.1	oB.Acidian
							Acidianus brierleyi	WP_110271825.1	WP_110270893.1	oB.7Acidianus	WP_110270893.1	oB.6Acidia
							Metallosphaera sedula	WP_011921179.1	WP_080512771.1	oB.3Metallosphae	WP_080512771.1	oB.Metallo
							Candidatus Aramenus sulfurataquae	EWG07207.1	EWG07070.1	oB.11Candidatus	EWG07070.1	oB.1Candid
							Metallosphaera hakonensis	WP_110369221.1	WP_110369460.1	oB.2Metallosphae	WP_110369460.1	oB.4Metall
							Metallosphaera yellowstonensis	WP_009073696.1	WP_082230058.1	oB.Metallosphaer	WP_082230058.1	oB.2Metall
							Metallosphaera cuprina	WP_013736646.1	WP_083808559.1	oB.4Metallosphae	WP_083808559.1	oB.3Metall
							Candidatus Acidianus copahuensis	WP_048100134.1	WP_081801213.1	oB.Candidatus	WP_081801213.1	oB.Candiid
							Sulfolobales archaeon SCGC AB-777_J03	PVU73460.1	PVU72710.1	oB.Sulfolobales	PVU72710.1	oB.7Sulfol
							Thermoprotei archaeon	RLG75048.1	RLE55264.1	oB.Thermoprotei	RLE55264.1	oB.5Thermo
							Desulfurococcales archaeon ex4484_217_1	OYT60966.1	OYT59323.1	oB.2Desulfurococ	OYT59323.1	oB.2Desulf
							Thermoprotei archaeon	RLG89547.1	RLE55264.1	oB.1Thermoprotei	RLE55264.1	oB.Thermop
							Fervidicoccus fontis Kam940	AFH42592.1	WP_148683515.1	oB.Fervidicoccus	WP_148683515.1	oB.Fervidi
							Thermoprotei archaeon	RLG76877.1	RLE55264.1	oB.2Thermoprotei	RLE55264.1	oB.1Thermo
							Thermoprotei archaeon	RLF24264.1	RLE55264.1	oB.3Thermoprotei	RLE55264.1	oB.3Thermo
							Thermoprotei archaeon	RLF15634.1	RLE55264.1	oB.4Thermoprotei	RLE55264.1	oB.2Thermo
							Thermoprotei archaeon	RLF15634.1	RLE55264.1	oB.6Thermoprotei	RLE55264.1	oB.4Thermo
							Thermofilum sp. ex4484_15	OYT61525.1	OYT62689.1	oB.Thermofilum	OYT62689.1	oB.Thermof
							Pyrodictium occultum	WP_083494439.1	WP_070807817.1	oB.Pyrodictium	WP_070807817.1	oB.6Pyrodi
							Pyrodictium delaneyi	ALL00493.1	WP_082419577.1	oB.4Pyrodictium	WP_082419577.1	oB.4Pyrodi
							Pyrodictium delaneyi	WP_082419642.1	HIQ23609.1	oB.6Pyrodictium	HIQ23609.1	oB.Pyrodic
							Pyrodictium occultum	KSW11651.1	WP_070807817.1	oB.7Pyrodictium	WP_070807817.1	oB.7Pyrodi
							Thermoprotei archaeon	RLF09448.1	RLE55264.1	oB.7Thermoprotei	RLE55264.1	oB.6Thermo
							Hyperthermus sp	RUM47780.1	WP_082419577.1	oB.Hyperthermus	WP_082419577.1	oB.Hyperth
							Thermoprotei archaeon	RLE97101.1	RLE55264.1	oB.5Thermoprotei	RLE55264.1	oB.7Thermo
							Staphylothermus hellenicus DSM 12710	ADI32750.1	WP_013143427.1	oB.Staphylotherm	WP_013143427.1	oB.Staphyl
							Ignicoccus hospitalis	WP_052570488.1	ABU82168.1	oB.Ignicoccus	ABU82168.1	oB.Ignicoc
							Acidilobus sp. CIS uncultured	ESQ21842.1	AMD30333.1	oB.uncultured	AMD30333.1	oB.7Acidia
							Desulfurococcus amylolyticus	WP_083757846.1	WP_014767448.1	oB.Edesulfurococ	WP_014767448.1	oB.8Desulf
							Desulfurococcales archaeon ex4484_58	OYT40044.1	WP_014767448.1	oB.5Desulfurococ	WP_014767448.1	oB.5Desulf
							Desulfurococcus amylolyticus	WP_014768222.1	WP_014767448.1	oB.6Desulfurococ	WP_014767448.1	oB.8Desulf
							Desulfurococcus mucosus	WP_013562882.1	WP_013562189.1	oB.8Desulfurococ	WP_013562189.1	oB.9Desulf
							Desulfurococcus amylolyticus 1221n	ACL11701.1	WP_012607943.1	oB.Desulfurococc	WP_012607943.1	oB.6Desulf
							Acidilobus sp. JCHS uncultured	ESQ24429.1	AMD30333.1	oB.Acidilobus	AMD30333.1	oB.Acidilo
							Vulcanisaeta moutnovskia 768-28	ADY02255.1	WP_013605036.1	oB.Vulcanisaeta	WP_013605036.1	oB.4Vulcan
							Vulcanisaeta moutnovskia	WP_048057297.1	WP_013605036.1	oB.4Vulcanisaeta	WP_013605036.1	oB.5Vulcan
							Vulcanisaeta sp. EB80	WP_081227026.1	WP_081226057.1	oB.3Vulcanisaeta	WP_081226057.1	oB.Vulcani
							Thermosphaera aggregans	WP_013130260.1	HEF87551.1	oB.Thermosphaera	HEF87551.1	oB.Thermos
							Desulfurococcus mucosus	WP_048078726.1	WP_013562189.1	oB.9Desulfurococ	WP_013562189.1	oB.Desulfu
							Pyrolobus fumarii	WP_014025769.1	KKK42856.1	oB.Pyrolobus	KKK42856.1	oB.Pyrolob
							Vulcanisaeta thermophila	WP_069807074.1	WP_069806491.1	oB.5Vulcanisaeta	WP_069806491.1	oB.3Vulcan
							Acidilobus saccharovorans 345-15	ADL19580.1	ADL18604.1	oB.2uncultured	ADL18604.1	oB.2uncult
		Euryarchaeota	Hadesarchaeota	─	Hadesarchaea	3	Hadesarchaea archaeon YNP_N21	KUO42463.1	KUO42780.1	oB.Hadesarchaea	KUO42780.1	oB.Hadesar
							Candidatus Bathyarchaeota archaeon	RLI17994.1	HEF87551.1	―	HEF87551.1	oB.7Candid
							Candidatus Bathyarchaeota archaeon	RLG95455.1	WP_013562189.1	oB.5Candidatus	WP_013562189.1	oB.Candida
		Proteoarchaeota	Verstraetearchaeota	─	─	3	Candidatus Verstraetearchaeota archaeon	RLE51482.1	RLE50130.1	oB.1Candidatus	RLE50130.1	oB.6Candid
							Candidatus Verstraetearchaeota archaeon	RLE56459.1	RLE50130.1	oB.4Candidatus	RLE50130.1	oB.2Candid
							Candidatus	RWX73494.1	MBC7120189.1	oB.6Candidatus	MBC7120189.1	oB.5Candid
			Odinarchaeota			1	Candidatus Odinarchaeota archaeon LCB_4	OLS17383.1	OLS17126.1	oB.2Candidatus	OLS17126.1	oB.9Candid
			Thorarchaeota			1	Candidatus Thorarchaeota archaeon	RLI50327.1	NOR38952.1	oB.7Candidatus	NOR38952.1	oB.4Candid
			Lokiarchaeota;			3	Candidatus Lokiarchaeota archaeon	RLI62692.1	MBD3159857.1	oB.3Candidatus	MBD3159857.1	oB.3Candid
							Lokiarchaeum sp. GC14_75	KKK46191.1	KKK42856.1	oB.2Lokiarchaeum	KKK42856.1	oB.Lokiarc
							Lokiarchaeum sp. GC14_75	KKK43190.1	KKK42856.1	oB.Lokiarchaeum	KKK42856.1	oB.2Lokiar
σ-factor/rpb2	Bacteria	─	Proteobacteria	─	Alphaproteobacteria	17	Enhydrobacter aerosaccus	KND22652.1	KND21996.1	21Ba.Enhydrobact	RpoD.Enhydrobact	21Ba.Enhyd
							Thalassospira xiamenensis	WP_062952270	PTC00856.1	60Ba.Thalassospi	RpoD.Thalassospi	60Ba.Thala
							Enhydrobacter aerosaccus	―	KND21996.1	#Ba.Enhydrobact	RpoD.Enhydrobact	1Ba.Enhydr
							Sphingomonas sp. Leaf343	WP_055841584	WP_055848019.1	55Ba.Sphingomona	RpoD.Sphingomona	55Ba.Sphin
							Gluconacetobacter diazotrophicus	WP_012227978.1	WP_012554715.1	29Ba.Gluconaceto	RpoD.Gluconaceto	30Ba.Gluco
							Komagataeibacter hansenii	WP_048858892.1	WP_003620998.1	33Ba.Komagataeib	RpoD.Komagataeba	33Ba.Komag
							Acidomonas methanolica	WP_042059468.1	WP_042057971.1	6Ba.Acidomonas	RpoD.Acidomonas.	6Ba.Acidom
							Acetobacter aceti	WP_050819559.1	WP_099347803.1	5Ba.Acetobacter	RpoD.Acetobacter	5Ba.Acetob
							Phaeospirillum molischianum	WP_002729621.1	WP_002730260.1	44Ba.Phaeospiril	RpoD.Phaeospiril	44Ba.Phaeo
							Komagataeibacter xylinus	WP_130730321.1	WP_061271290.1	34Ba.Komagataeib	RpoD.Komagatiaei	34Ba.Komag
							Hyphomicrobium sulfonivorans	WP_068459034.1	WP_068464649.1	32Ba.Hyphomicrob	RpoD.Hyphomicrob	32Ba.Hypho
							Kozakia baliensis	WP_070402999.1	WP_029603901.1	35Ba.Kozakia	RpoD.Kozakia.bal	35Ba.Kozak
							Gluconobacter japonicus	WP_062017897.1	WP_062023673.1	30Ba.Gluconobact	RpoD.Gluconobact	29Ba.Gluco
							Rhodospirillales bacterium 20-60-12	OYV51815.1	OYV51467.1	47Ba.Rhodospiril	RpoD.Rhodospiril	47Ba.Rhodo
							Caedibacter sp. 37-49	OJX13161.1	OJX11385.1	10Ba.Caedibacter	RpoD.Caedibacter	10Ba.Caedi
							Sphingopyxis witflariensis	WP_088471562.1	WP_088473298.1	56Ba.Sphingopyxi	RpoD.Sphingopyxi	―
							Roseospirillum parvum	WP_092619215.1	WP_092614030.1	49Ba.Roseospiril	RpoD.Roseospiril	49Ba.Roseo
					Betaproteobacteria	12	Ferrovum sp. PN-J185	WP_067492387.1	WP_067496256.1	2Ba.Ferrovum	―	2Ba.Ferrov
							Nitrosospira multiformis	WP_113072493.1	SES71116.1	43Ba.Nitrosospir	RpoD.Nitrosospir	43Ba.Nitro
							Methylobacillus flagellatus KT	WP_011478640	ABE50589.1	41Ba.Methylobaci	RpoD.Methylobaci	42Ba.Methy
							Ferrovum sp. PN-J185	―	WP_067496256.1	26Ba.Ferrovum	RpoD.Ferrovum.sp	26Ba.Ferro
							Methylovorus sp. MM2	WP_013441123.1	WP_067263240.1	42Ba.Methylovoru	RpoD.Methylovoru	41Ba.Methy
							Thauera linaloolentis	WP_004343153.1	WP_004334595.1	61Ba.Thauera	RpoD.Thauera.lin	61Ba.Thaue
							Andreprevotia lacus	WP_084093112.1	WP_084088690.1	9Ba.Andreprevoti	RpoD.Andreprevot	9Ba.Andrep
							Sulfuricella sp. T08	WP_059423671.1	WP_059423516.1	58Ba.Sulfuricell	RpoD.Sulfuricell	58Ba.Sulfu
							Chitinimonas taiwanensis	WP_184194263.1	WP_072427464.1	11Ba.Chitinimona	RpoD.Chitinimona	11Ba.Chiti
							Gulbenkiania mobilis	WP_132098994.1	WP_054284511.1	31Ba.Gulbenkiani	RpoD.Gulbenkiani	31Ba.Gulbe
							Pseudogulbenkiania sp. NH8B	WP_014085757.1	WP_014088321.1	46Ba.Pseudogulbe	RpoD.Pseudogulbe	46Ba.Pseud
							Laribacter hongkongensis	WP_193582597.1	WP_012695951.1	36Ba.Laribacter	RpoD.Laribacter.	36Ba.Larib
					Gammaproteobacteria	8	Agitococcus lubricus	WP_107865115.1	WP_107865932.1	67Ba.Agitococcus	RpoD.Agitococcus	67Ba.Agito
							Agitococcus lubricus	―	WP_107865932.1	7Ba.Agitococcus	RpoD.Agitococcus	7Ba.Agitoc
							Escherichia coli	WP_136149951.1	WP_000437374.1	22Ba.Escherichia	RpoD.Escherichia	22Ba.Esche
							Shigella flexneri	EFU7781690.1	WP_047201689.1	53Ba.Shigella	RpoD.Shigella.fl	53Ba.Shige
							Shigella boydii	WP_095764198.1	WP_075330413.1	54Ba.Shigella	RpoD.Shigella.bo	54Ba.Shige
							Shigella sonnei	EFZ3943052.1	WP_077126519.1	52Ba.Shigella	RpoD.Shigella.so	52Ba.Shige
							Escherichia coli DEC10D	EHW75413.1	EHW75699.1	23Ba.Escherichia	RpoD.Escherichia	23Ba.Esche
							Escherichia sp. MOD1-EC7003	WP_000263098.1	WP_105274741.1	24Ba.Escherichia	RpoD.Escherichia	24Ba.Esche
		Terrabacteria	Firmicutes	─	Bacilli	4	Streptococcus pneumoniae	CJM24964.1	CVP34242.1	57Ba.Streptococc	RpoD.Streptococc	3Ba.Strept
							Virgibacillus halodenitrificans	CDQ37595.1	CDQ33510.1	66Ba.Virgibacill	RpoD.Virgibacill	4Ba.Virgib
							Streptococcus pneumoniae	―	CVP34242.1	3Ba.Streptococcu	―	57Ba.Strep
							Virgibacillus halodenitrificans	―	CDQ33510.1	4Ba.Virgibacillu	RpoD.Virgibacill	66Ba.Virgi
					Clostridia	6	Sarcina sp. DSM 11001	WP_092995525.1	WP_092993037.1	51Ba.Sarcina	RpoD.Sarcina.spD	51Ba.Sarci
							Eubacterium ramulus ATCC 29099	WP_021740499.1	ERK42316.1	25Ba.Eubacterium	RpoD.Eubacterium	25Ba.Eubac
							Eisenbergiella tayi	WP_069424375.1	WP_044971698.1	19Ba.Eisenbergie	RpoD.Eisenbergie	19Ba.Eisen
							Clostridium sp. KLE 1755	WP_021636842	ERI65918.1	12Ba.Clostridium	RpoD.Clostridium	12Ba.Clost
							Firmicutes bacterium CAG:534	CDD47819	CDD47614.1	27Ba.Firmicutes	RpoD.Firmicutes.	27Ba.Firmi
							Ruminococcus gauvreauii	WP_028529588.1	WP_028529211.1	50Ba.Ruminococcu	RpoD.Ruminococcu	50Ba.Rumin
			Cyanobacteria - Melainabacteria	Cyanobacteria	Cyanophyceae	13	Cyanobacterium	WP_069791221.1	WP_069790356.1	15Ba.Cyanobacter	RpoD.Cyanobacteu	14Ba.Cyano
							Cyanobacterium sp. HL-69	AUC60112.1	AUC61562.1	68Ba.Cyanobacter	RpoD.Cyanobacteu	13Ba.Cyano
							Mastigocladus laminosus	―	WP_044450511.1	38Ba.Mastigoclad	RpoD.Mastigoclad	38Ba.Masti
							Cyanobacterium TDX16	OWY73374.1	OWY70181.1	14Ba.Cyanobacter	RpoD.Cyanobacter	69Ba.Cyano
							Dolichospermum circinale	WP_028085216.1	WP_028089808.1	18Ba.Dolichosper	RpoD.Dolichosper	18Ba.Dolic
							Synechococcus	HCO75067.1	WP_012307623.1	59Ba.Synechococc	RpoD.Synechococc	59Ba.Synec
							Alkalinema sp. CACIAM 70d	OUC12511.1	OUC16322.1	8Ba.Alkalinema	RpoD.Alkalinema.	8Ba.Alkali
							Gloeobacter violaceus	WP_164928980.1	WP_011142566.1	28Ba.Gloeobacter	RpoD.Gloeobacter	28Ba.Gloeo
							Leptolyngbya sp. PCC 6406	WP_008319316.1	WP_008311014.1	37Ba.Leptolyngby	RpoD.Leptolyngby	37Ba.Lepto
							Cyanobacterium sp. IPPAS B-1200	―	WP_069790356.1	13Ba.Cyanobacter	RpoD.Cyanobacteu	15Ba.Cyano
							Cyanobacterium sp. HL-69	―	AUC61562.1	69Ba.Cyanobacter	RpoD.Cyanobactie	68Ba.Cyano
							Roseofilum reptotaenium AO1-A	OJJ25440	OJJ26103.1	48Ba.Roseofilum	RpoD.Roseofilum.	48Ba.Roseo
							Planktothrix agardhii	BBD53396.1	CUM58611.1	45Ba.Planktothri	RpoD.Planktothri	45Ba.Plank
			Deinococcus-Thermus	─	Deinococci	6	Deinococcus radiodurans	WP_166466100.1	WP_010887561.1	17Ba.Deinococcus	RpoD.Deinococcus	17Ba.Deino
							Thermus arciformis	WP_093006623.1	WP_093005880.1	62Ba.Thermus	RpoD.Thermus.arc	62Ba.Therm
							Thermus caliditerrae	WP_038049248.1	WP_038047340.1	63Ba.Thermus	RpoD.Thermus.cal	63Ba.Therm
							Thermus tengchongensis	WP_135260383.1	WP_051906232.1	64Ba.Thermus	RpoD.Thermus.ten	64Ba.Therm
							Deinococcus planocerae	WP_102125652.1	WP_102127740.1	16Ba.Deinococcus	RpoD.Deinococcus	16Ba.Deino
							Thermus aquaticus	WP_143586683.1	WP_053768522.1	65Ba.Thermus	RpoD.Thermus.aqu	65Ba.Therm
mtf1/rpo41	Eukaryota	Fungi	Ascomycota	Pezizomycotina	Dothideomycetes	10	Alternaria alternata	OWY49862.1	OWY44368.1	78Mt.Alternaria	Mtf1p.Alternaria	78Mt.Alter
							Aureobasidium melanogenum CBS 110374	KEQ64711.1	KEQ67491.1	7Mt.Aureobasidiu	Mtf1p.Aureobasei	9Mt.Aureob
							Aureobasidium namibiae CBS 147.97	XP_013427918.1	XP_013423493.1	9Mt.Aureobasidiu	Mtf1p.Aureobasid	7Mt.Aureob
							Aureobasidium pullulans EXF-150	KEQ78517.1	KEQ82760.1	8Mt.Aureobasidiu	Mtf1p.Aureobasii	8Mt.Aureob
							Cenococcum geophilum 1.58	OCK92985.1	OCK99338.1	15Mt.Cenococcum	―	15Mt.Cenoc
							Corynespora cassiicola Philippines	PSN62296.1	PSN62617.1	18Mt.Corynespora	Mtf1p.Corynespor	18Mt.Coryn
							Glonium stellatum	OCL08596.1	OCL01688.1	25Mt.Glonium	―	25Mt.Gloni
							Lepidopterella palustris CBS 459.81	OCK76911.1	OCK81494.1	34Mt.Lepidoptere	―	34Mt.Lepid
							Leptosphaeria maculans JN3	XP_003836965.1	XP_003841814.1	35Mt.Leptosphaer	―	35Mt.Lepto
							Pyrenophora teres f. teres 0-1	EFQ95107.1	EFQ85660.1	53Mt.Pyrenophora	―	53Mt.Pyren
					Eurotiomycetes	9	Aspergillus campestris IBT 28561	XP_024695837.1	XP_024694668.1	5Mt.Aspergillus	Mtf1p.Aspergilus	6Mt.Asperg
							Aspergillus candidus	XP_024672854.1	XP_024670029.1	6Mt.Aspergillus	Mtf1p.Aspeirgill	5Mt.Asperg
							Blastomyces dermatitidis ATCC 18188	EGE82224.1	EGE77374.1	12Mt.Blastomyces	Mtf1p.Blastomyce	12Mt.Blast
							Emmonsia crescens	PGH34250.1	PGH31269.1	21Mt.Emmonsia	Mtf1p.Emmonsia.c	21Mt.Emmon
							Talaromyces marneffei PM1	KFX43188.1	KFX50059.1	67Mt.Talaromyces	―	67Mt.Talar
							Trichophyton equinum CBS 127.97	EGE08457.1	EGE05286.1	72Mt.Trichophyto	Mtf1p.Trichophyt	72Mt.Trich
							Trichophyton tonsurans CBS 112818	EGD95415.1	EGE00038.1	73Mt.Trichophyto	Mtf1p.Trichophy.	73Mt.Trich
							Uncinocarpus reesii 1704	XP_002540835.1	XP_002582866.1	74Mt.Uncinocarpu	―	74Mt.Uncin
							Exophiala mesophila	XP_016225459.1	XP_016227703.1	23Mt.Exophiala	―	23Mt.Exoph
					Leotiomycetes	9	Blumeria graminis f. sp. hordei DH14	CCU75925.1	CCU74180.1	13Mt.Blumeria	Mtf1p.Blumeria.g	13Mt.Blume
							Diplocarpon rosae	PBP23560.1	PBP21114.1	20Mt.Diplocarpon	Mtf1p.Diplocarpo	20Mt.Diplo
							Erysiphe pulchra	POS82636.1	POS84993.1	22Mt.Erysiphe	Mtf1p.Erysiphe.p	22Mt.Erysi
							Glarea lozoyensis 74030	EHL01103.1	EHK96080.1	#Mt.Glarea	―	―
							Marssonina brunnea f. sp. 'multigermtubi' MB_m1	XP_007288703.1	XP_007291957.1	36Mt.Marssonina	Mtf1p.Marssonina	36Mt.Marss
							Meliniomyces bicolor E	XP_024739859.1	XP_024744576.1	38Mt.Meliniomyce	Mtf1p.Meliniiomy	37Mt.Melin
							Meliniomyces variabilis F	PMD36214.1	PMD41988.1	37Mt.Meliniomyce	Mtf1p.Meliniomyc	38Mt.Melin
							Pezoloma ericae	PMD13619.1	PMD14722.1	―	Mtf1p.Pezoloma.e	―
							Phialocephala scopiformis	XP_018070585.1	XP_018075840.1	48Mt.Phialocepha	Mtf1p.Phialoceph	48Mt.Phial
					Sordariomycetes	10	Acremonium chrysogenum ATCC 11550	KFH45300.1	KFH46032.1	77Mt.Acremonium	Mtf1p.Acremonium	77Mt.Acrem
							Beauveria bassiana ARSEF 2860	XP_008600962.1	XP_008596543.1	11Mt.Beauveria	Mtf1p.Beauveria.	10Mt.Beauv
							Beauveria bassiana D1-5	KGQ06481.1	KGQ03007.1	10Mt.Beauveria	Mtf1p.Beauveria	11Mt.Beauv
							Cordyceps fumosorosea ARSEF 2679	XP_018701634.1	XP_018702284.1	16Mt.Cordyceps	Mtf1p.Cordycesps	16Mt.Cordy
							Cordyceps militaris CM01	XP_006673998.1	XP_006665684.1	17Mt.Cordyceps	Mtf1p.Cordycesps.	17Mt.Cordy
							Metarhizium acridum CQMa 102	XP_007814197.1	KEQ82760.1	39Mt.Metarhizium	Mtf1p.Metarhizii	39Mt.Metar
							Metarhizium anisopliae	KFG84537.1	KFG79008.1	40Mt.Metarhizium	Mtf1p.Metarhiizi	40Mt.Metar
							Metarhizium robertsii	EXV06568.1	EXV06723.1	41Mt.Metarhizium	Mtf1p.Metarhiziu	41Mt.Metar
							Trichoderma citrinoviride	XP_024747980.1	XP_024752367.1	70Mt.Trichoderma	Mtf1p.Trichoderma	70Mt.Trich
							Trichoderma longibrachiatum ATCC 18648	PTB76766.1	PTB77649.1	71Mt.Trichoderma	Mtf1p.Trichoderm.	71Mt.Trich
				Saccharomycotina	Saccharomycetes	3	Lachancea nothofagi CBS 11611	SCU90961.1	SCV05896.1	32Mt.Lachancea	Mtf1p.1Lachancea	32Mt.Lacha
							Saccharomyces cerevisiae RM11-1a	AJV22723.1	EDV11719.1	58Mt.Saccharomyc	Mtf1p.1Saccharom	58Mt.Sacch
							Saccharomyces cerevisiae YJM1401	AJU36502.1	AJS90896.1	59Mt.Saccharomyc	Mtf1p.1Saccharom.	59Mt.Sacch
				Taphrinomycotina	Pneumocystidomycetes	4	Pneumocystis carinii B80	XP_018225992.1	XP_018225666.1	1Mt.Pneumocystis	Mtf1p.1Pneumocys	51Mt.Pneum
							Pneumocystis jirovecii RU7	XP_018231187.1	XP_018228391.1	2Mt.Pneumocystis	Mtf1p.3Pneumocys	50Mt.Pneum
							Pneumocystis murina B123	XP_007874777.1	XP_007875220.1	3Mt.Pneumocystis	Mtf1p.2Pneumocys	52Mt.Pneum
							Taphrina deformans PYCC 5710	CCG81235.1	CCG80734.1	68Mt.Taphrina	Mtf1p.9Taphrina.	68Mt.Taphr
					Schizosaccharomycetes	5	Saitoella complicata NRRL Y-17804	XP_019027182.1	XP_019027558.1	#Mt.Saitoella	Mtf1p.2Saitoella	60Mt.Saito
							Schizosaccharomyces japonicus yFS275	XP_002174183.1	XP_002174448.1	62Mt.Schizosacch	Mtf1p.7Schizosac	62Mt.Schiz
							Schizosaccharomyces octosporus yFS286	XP_013016939.1	XP_013019904.1	64Mt.Schizosacch	Mtf1p.8Schizosac	64Mt.Schiz
							Schizosaccharomyces pombe	NP_594459.2	NP_593495.1	61Mt.Schizosacch	Mtf1p.Schizosac.	61Mt.Schiz
							Schizosaccharomyces cryophilus OY26	XP_013023994.1	XP_013022032.1	63Mt.Schizosacch	Mtf1p.Schizosac	63Mt.Schiz
			Basidiomycota	Agaricomycotina	Agaricomycetes	16	Amanita thiersii Skay4041	PFH50361.1	PFH52092.1	3Mt.Amanita	Mtf1b.24Amanita	3Mt.Amanit
							Armillaria ostoyae	SJL08368.1	SJK97251.1	4Mt.Armillaria	―	4Mt.Armill
							Botryobasidium botryosum FD-172 SS1	KDQ17027.1	KDQ21536.1	14Mt.Botryobasid	―	14Mt.Botry
							Daedalea quercina L-15889	KZT65062.1	KZT70852.1	19Mt.Daedalea	―	19Mt.Daeda
							Gymnopus luxurians FD-317 M1	KIK64988.1	KIK67474.1	26Mt.Gymnopus	―	26Mt.Gymno
							Heterobasidion irregulare TC 32-1	XP_009548352.1	XP_009547694.1	27Mt.Heterobasid	Mtf1b.8Heterobas	27Mt.Heter
							Hypsizygus marmoreus	KYQ38506.1	KYQ41006.1	30Mt.Hypsizygus	―	30Mt.Hypsi
							Laccaria bicolor S238N-H82	XP_001880041.1	XP_001877506.1	31Mt.Laccaria	Mtf1b.2Laccaria	31Mt.Lacca
							Lentinula edodes	GAW00369.1	GAW00522.1	33Mt.Lentinula	―	33Mt.Lenti
							Moniliophthora roreri	KTB27341.1	KTB46083.1	42Mt.Moniliophth	―	43Mt.Monil
							Moniliophthora roreri MCA 2997	ESK96701.1	ESK97403.1	43Mt.Moniliophth	―	42Mt.Monil
							Neolecta irregularis DAH-3	OLL22655.1	OLL24454.1	46Mt.Neolecta	―	46Mt.Neole
							Panaeolus cyanescens	PPQ65459.1	PPQ99759.1	47Mt.Panaeolus	―	47Mt.Panae
							Pleurotus ostreatus PC15	KDQ23788.1	KDQ27445.1	49Mt.Pleurotus	―	49Mt.Pleur
							Rhizopogon vinicolor AM-OR11-026	OAX44242.1	OAX44128.1	54Mt.Rhizopogon	Mtf1e.5617Rhizop	54Mt.Rhizo
							Wallemia mellicola CBS 633.66	XP_006960735.1	XP_006959873.1	75Mt.Wallemia	Mtf1b.1Wallemia.	75Mt.Walle
				Pucciniomycotina	Microbotryomycetes	1	Rhodotorula graminis WP1	XP_018267543.1	XP_018271499.1	57Mt.Rhodotorula	―	57Mt.Rhodo
				Ustilaginomycotina	Ustilaginomycetes	1	Sporisorium scitamineum	CDS00511.1	CDR88558.1	66Mt.Sporisorium	―	66Mt.Spori
			Early diverging fungal lineages	Mucoromycotina	Incertae cedis	3	Absidia repens	ORZ23659.1	ORZ20720.1	#Mt.Absidia	Mtf1e.2807Absidi	76Mt.Absid
							Mucor ambiguus	GAN06553.1	GAN04259.1	#Mt.Mucor1	Mtf1e.4259Mucor	44Mt.Mucor
							Mucor circinelloides f. circinelloides 1006PhL	EPB83595.1	EPB84761.1	#Mt.Mucor2	Mtf1e.8476Mucor	45Mt.Mucor
		Metazoa	Chordata	─	Mammalia (Mammals)	2	Homo sapiens	AAH98387.1	NP_001337430.1	#Mt.Homo	MTF1B.13374Homo	28Mt.Homoi
							Pan troglodytes	PNI11369.1	XP_024213250.1	#Mt.Pan	MTF1B.1325Pan	Mt.Paniiii
					Sordariomycetes	2	Metarhizium majus ARSEF 297	KIE00834.1	KID93308.1	A2.Metarhizium	TBP.SL1.1.41Metarh	A2.Metarhi
							Colletotrichum simmondsii	KXH25141.1	KXH51896.1	A2.Colletotrichu	TBP.SL1.1896Coll	A2.Colleto
				─	Mammalia (Mammals)	41	Rattus norvegicus	EDL80148.1	NP_001014229.1	A2.Rattus	TBP.SL1.4229Ratt	A2.Rattusi
							Homo sapiens	NP_061887.2	NP_077021.1	A2.Homo	TBP.SL1.7702Homo	A2.Homoiii
							Pongo abelii	NP_001128800.1	NP_001128983.1	A2.Pongo	TBP.SL1.1289Pong	A2.Pongoii
							Pan troglodytes	XP_001145399.1	XP_024203158.1	A2.Pan	TBP.SL1.4203Pan	A2.Paniiii
							Macaca mulatta	NP_001247552.1	NP_001244573.1	A2.Macaca	TBP.SL1.2445Maca	A2.Macacai
							Callithrix jacchus	XP_008978527.1	XP_002754728.1	A2.Callithrix	TBP.SL1.5472Call	A2.Callith
							Cebus capucinus imitator	―	XP_017353906.1	A2.Cebus	TBP.SL1.3539Cebu	A2.Cebusii
							Propithecus coquereli	XP_012512232.1	XP_012512694.1	A2.Propithecus	TBP.SL1.1269Prop	A2.Propith
							Leptonychotes weddellii	XP_030878822.1	XP_006733025.1	A2.Leptonychotes	TBP.SL1.1599Lept	A2.Leptony
							Microcebus murinus	XP_012598274.1	XP_012595109.1	A2.Microcebus	TBP.SL1.9511Micr	A2.Microce
							Felis catus	XP_003984294.2	XP_019667199.2	A2.Felis	TBP.SL1.96671Fel	A2.Felisii
							Panthera tigris altaica	XP_007082405.1	XP_015391630.1	A2.Panthera	TBP.SL1.53916Pan	A2.Panther
							Heterocephalus glaber	XP_004844583.1	XP_021108302.1	A2.Heterocephalu	TBP.SL1.1108Hete	A2.Heteroc
							Equus caballus	XP_001495511.1	NP_001296108.1	A2.Equus	TBP.SL1.2961Equu	A2.Equusii
							Enhydra lutris kenyoni	XP_022376224.1	XP_022369771.1	A2.Enhydra	TBP.SL1.3697Enhy	A2.Enhydra
							Mustela putorius furo	XP_012900462.1	XP_004763644.1	A2.Mustela	TBP.SL1.6364Must	A2.Mustela
							Canis lupus familiaris	XP_003639648.1	XP_533976.1	A2.Canis	TBP.SL1.3976Cani	A2.Canisii
							Orycteropus afer afer	XP_007957597.1	XP_007936285.1	A2.Orycteropus	TBP.SL1.7936Oryc	A2.Orycter
							Ictidomys tridecemlineatus	XP_005340297.1	XP_021590154.1	A2.Ictidomys	TBP.SL1.1590Icti	A2.Ictidom
							Cavia porcellus	XP_003465107.1	XP_013006602.1	A2.Cavia	TBP.SL1.3006Cavi	A2.Caviaii
							─	XP_004485284.1	XP_023439569.1	A2.Elephantulus	TBP.SL1.8972Elep	A2.Elephan
							─	XP_003417447.1	XP_010593685.2	─	─	─
							Sus scrofa	XP_003124849.4	XP_020918299.1	A2.Sus	TBP.SL1.1829Sus	A2.Susiiii
							Bos mutus	―	ELR59028.1	A2.Bos	TBP.SL1.9028Bos	A2.Bosiiii
							Bison bison bison	XP_010832422.1	XP_010853474.1	A2.Bison	TBP.SL1.1853Biso	A2.Bisonii
							Jaculus jaculus	XP_004669829.1	XP_004661937.1	A2.Jaculus	TBP.SL1.4661Jacu	A2.Jaculus
							Tupaia chinensis #1	XP_006156714.1	XP_014448789.1	A2.Tupaia	TBP.SL1.4487Tupa	A2.Tupaiai
							Tupaia chinensis #2	XP_006156714.1	ELV10659.1	A2.2Tupaia	TBP.SL1.6595Tupa	A2.2Tupaia
							Mus caroli	XP_021006497.1	XP_021027610.1	A2.Mus	TBP.SL1.1028Mus	A2.Musiiii
							Myotis lucifugus	XP_006104848.1	XP_023613043.1	A2.Myotis	TBP.SL1.2361Myot	A2.Myotisi
							Desmodus rotundus	XP_024414313.1	XP_024434776.1	A2.Desmodus	TBP.SL1.2443Desm	A2.Desmodu
							Castor canadensis	XP_020030842.1	XP_020008489.1	A2.Castor	TBP.SL1.8489Cast	A2.Castori
							Fukomys damarensis	XP_010637801.1	KFO29221.1	A2.Fukomys	TBP.SL1.2922Fuko	A2.Fukomys
							Ovis aries musimon	―	XP_012018345.1	A2.Ovis	TBP.SL1.8345Ovis	A2.Ovisiii
							Meriones unguiculatus	XP_021497629.1	XP_021490835.1	A2.Meriones	TBP.SL1.9083Meri	A2.Merione
							─	XP_006903465.1	XP_006897245.1	─	─	─
							Microtus ochrogaster	XP_005365703.1	XP_005346876.1	A2.Microtus	TBP.SL1.5346Micr	A2.Microtu
							Cricetulus griseus	XP_003497839.1	XP_007607530.1	A2.Cricetulus	TBP.SL1.6075Cric	A2.Cricetu
							Sorex araneus	XP_004609305.1	XP_004605234.1	A2.Sorex	TBP.SL1.6052Sore	A2.Sorexii
		Metazoa	Chordata				Octodon degus	XP_023573130.1	XP_023560741.1	A2.Octodon	TBP.SL1.5607Octo	A2.Octodon
							─	XP_031806863.1	XP_003764368.1	─	─	─
				─	Reptiles	1	Xenopus laevis	OCT79784.1	XP_018102438.1	A2.Xenopus	TBP.SL1.8102Xeno	A2.Xenopus
				─	Amphibia	29	Acanthisitta chloris	KFP70113.1	XP_009080630.1	A2.Acanthisitta	TBP.SL1.8063Acan	A2.Acanthi
							Chrysemys picta bellii	XP_008165261.2	XP_008170050.1	A2.Chrysemys	TBP.SL1.8170Chry	A2.Chrysem
							Anolis carolinensis	XP_003217581.2	XP_008106300.2	A2.Anolis	TBP.SL1.8106Anol	A2.Anolisi
							Apteryx australis mantelli	XP_013809826.1	XP_013811439.1	A2.Apteryx	TBP.SL1.3811Apte	A2.Apteryx
							Tinamus guttatus	XP_010215351.1	XP_010217162.1	A2.Tinamus	TBP.SL1.2171Tina	A2.Tinamus
							Chelonia mydas	XP_037752234.1	EMP26650.1	A2.Chelonia	TBP.SL1.6651Chel	A2.Cheloni
							Colius striatus	KFP26316.1	KFP31685.1	A2.Colius	TBP.SL1.3168Coli	A2.Coliusi
							Ophiophagus hannah	ETE59634.1	ETE62952.1	A2.Ophiophagus	TBP.SL1.6298Ophi	A2.Ophioph
							Sturnus vulgaris	XP_014747399.1	XP_014733007.1	A2.Sturnus	TBP.SL1.7337Stur	A2.Sturnus
							Corvus brachyrhynchos	KFO60727.1	XP_008635010.1	─	─	─
							Taeniopygia guttata	XP_030124753.2	XP_012425160.1	A2.Corvus	TBP.SL1.6357Corv	A2.Corvusi
							Lonchura striata domestica	XP_021390538.2	XP_021400658.1	─	─	─
							Tinamus guttatus	XP_010215351.1	KGL80176.1	─	─	─
							Alligator sinensis	XP_006030355.1	XP_014372911.1	A2.Alligator	TBP.SL1.4372Alli	A2.Alligat
							Ficedula albicollis	XP_016152618.1	XP_016156962.1	A2.Ficedula	TBP.SL1.1569Fice	A2.Ficedul
							Acanthisitta chloris	KFP70113.1	KFP88297.1	─	─	─
							Parus major	―	XP_015477279.1	A2.Parus	TBP.SL1.5477Paru	A2.Parusii
							Gallus gallus	XP_015139030.2	XP_417196.1	A2.Gallus	TBP.SL1.7196Gall	A2.Gallusi
							Chaetura pelagica	KFU95205.1	XP_009998272.1	A2.Chaetura	TBP.SL1.9827Chae	A2.Chaetur
							Eurypyga helias	KFV90933.1	KFW08403.1	─	─	─
							Tauraco erythrolophus	KFV03208.1	KFV16750.1	A2.Tauraco	TBP.SL1.1675Taur	A2.Tauraco
							Lonchura striata domestica	XP_021390538.2	XP_021400662.1	A2.Lonchura	TBP.SL1.1408Lonc	A2.Lonchur
							Python bivittatus	XP_007426680.1	XP_015744691.1	A2.Python	TBP.SL1.1574Pyth	A2.Pythoni
							Leptosomus discolor	KFQ06216.1	KFQ15973.1	A2.Leptosomus	TBP.SL1.7337Lept	A2.Leptoso
							Charadrius vociferus	KGL87820.1	KGL90167.1	A2.Charadrius	TBP.SL1.9016Char	A2.Charadr
							Phaethon lepturus	KFQ69824.1	KFQ69969.1	A2.Phaethon	TBP.SL1.1505Phae	A2.Phaetho
							Eurypyga helias	KFV90933.1	XP_010153291.1	A2.Eurypyga	TBP.SL1.8403Eury	A2.Eurypyg
							Phaethon lepturus	KFQ69824.1	XP_010294123.1	A2.Phaethon	TBP.SL1.2941Phae	─
				Saccharomycotina	Saccharomycetes	22	Kluyveromyces marxianus DMKU3-1042	XP_022676656.1	XP_022674362.1	B2.Kluyveromyces	TBP.TFIIDY.6743K	B2.Kluyver
							Kazachstania saulgeensis	SMN18417.1	SMN21692.1	B2.Kazachstania	TBP.TFIIDY.2169K	B2.Kazachs
							Saccharomyces cerevisiae S288C	NP_014794.3	NP_011075.3	B2.2Saccharomyce	TBP.TFIIDY.7251S	B2.Sacchar
							Saccharomyces cerevisiae YJM326	AJT74994.1	AJV34958.1	B2.3Saccharomyce	TBP.TFIIDY.1187S	B2.2Saccha
							Saccharomyces cerevisiae AWRI1631	EDZ68774.1	EDZ72518.1	B2.Saccharomyces	TBP.TFIIDY.3495S	B2.3Saccha
							Scheffersomyces stipitis CBS 6054	XP_001387366.2	XP_001387406.1	B2.Scheffersomyc	TBP.TFIIDY.4567S	B2.Scheffe
							Hanseniaspora opuntiae	OEJ81624.1	OEJ84554.1	B2.2Hanseniaspor	TBP.TFIIDY.8134H	B2.Hanseni
							Debaryomyces fabryi	XP_015469474.1	XP_015467930.1	B2.Debaryomyces	TBP.TFIIDY.46793	B2.Debaryo
							Lodderomyces elongisporus NRRL YB-4239	XP_001526602.1	XP_001528542.1	B2.Lodderomyces	TBP.TFIIDY.1528L	B2.Loddero
							Clavispora lusitaniae ATCC 42720	XP_002616388.1	XP_002615051.1	B2.Clavispora	TBP.TFIIDY.6653C	B2.Clavisp
							Meyerozyma guilliermondii ATCC 6260	EDK38735.2	XP_001483569.1	B2.Meyerozyma	TBP.TFIIDY.4835M	B2.Meyeroz
							Cyberlindnera jadinii NRRL Y-1542	XP_020070157.1	XP_020069032.1	B2.Cyberlindnera	TBP.TFIID.7794Cy	B2.Cyberli
							Hanseniaspora guilliermondii	SGZ38676.1	SGZ38134.1	B2.Hanseniaspora	TBP.TFIIDY.4557H	B2.2Hansen
							Wickerhamomyces ciferrii	XP_011274405.1	XP_011277291.1	B2.Wickerhamomyc	TBP.TFIIDY.7729W	B2.Wickerh
							Candida auris	XP_028893436.1	XP_018167018.1	B2.4Candida	TBP.TFIIDY.8069C	B2.Candida
							Ogataea parapolymorpha DL-1	XP_013934141.1	XP_013933138.1	B2.Ogataea	TBP.TFIIDY.8211O	B2.Ogataea
							Komagataella phaffii GS115	XP_002491011.1	XP_002490297.1	B2.Komagataella	TBP.TFIIDY.2498K	B2.Komagat
							Ogataea polymorpha	XP_018211704.1	XP_018211924.1	B2.2Ogataea	TBP.TFIIDY.3374O	B2.2Ogatae
							Candida pseudohaemulonis	XP_024711876.1	XP_024713941.1	B2.2Candida	TBP.TFIIDY.1667C	─
							Ascoidea rubescens DSM 1968	XP_020048817.1	XP_020049889.1	B2.Ascoidea	TBP.TFIIDY.4988A	─
							Candida sorbophila	XP_024662980.1	XP_024665353.1	B2.Candida	TBP.TFIIDY.6157C	B2.2Candid
							Pichia kudriavzevii	XP_029322947.1	XP_020544500.1	B2.Pichia	TBP.TFIIDY.4451P	B2.Pichiai
				Taphrinomycotina	Pneumocystidomycetes	3	Pneumocystis murina B123	XP_007872971.1	XP_007872625.1	B2.3Pneumocystis	TBP.TFIIDY.8237P	B2.Pneumoc
							Pneumocystis	XP_018226945.1	AAA79367.1	B2.Pneumocystis	TBP.TFIIDY.7872P	B2.2Pneumo
							Pneumocystis jirovecii RU7	XP_018230807.1	XP_018230396.1	B2.2Pneumocystis	TBP.TFIIDY.9367P	B2.3Pneumo
					Schizosaccharomycetes	4	Schizosaccharomyces japonicus yFS275	XP_002175152.1	XP_002171701.1	B2.2Schizosaccha	TBP.TFIIDY.1717S	B2.2Schizo
							Schizosaccharomyces cryophilus OY26	XP_013021657.1	XP_013023314.1	B2.4Schizosaccha	TBP.TFIIDY.2048S	B2.3Schizo
							Schizosaccharomyces octosporus yFS286	XP_013016021.1	XP_013020487.1	B2.Schizosacchar	TBP.TFIIDY.3871S	B2.Schizos
							Schizosaccharomyces pombe	NP_593101.2	NP_594566.1	B2.3Schizosaccha	TBP.TFIIDY.2331S	B2.4Schizo
		Metazoa	Chordata	─	Mammalia (Mammals)	21	Homo sapiens	RPB23J0K_B	AAI09054.1	B2.Homo	TBP.TFIID.79054H	B2.Homoiii
							Pan troglodytes	XP_016807157.1	NP_001098077.1	B2.1Pan	TBP.TFIID.9807Pa	B2.Paniiii
							Pan paniscus	XP_034814648.1	XP_003821708.1	B2.Pan	TBP.TFIID.3898Pa	B2.Pan1iii
							Papio anubis	XP_009205290.1	XP_003898469.1	B2.Papio	TBP.TFIID.3821Pa	B2.Papioii
							Rhinopithecus roxellana	XP_010387743.1	XP_010377003.1	B2.Rhinopithecus	TBP.TFIID.9335Ph	B2.Rhinopi
							Galeopterus variegatus	XP_008576090.1	XP_008561388.1	B2.Galeopterus	TBP.TFIID.9043Ga	B2.Galeopt
							Equus caballus	XP_001916826.2	XP_001499379.1	B2.Equus	TBP.TFIID.4993Eq	B2.Equusii
							Macaca nemestrina	XP_011709053.1	XP_011749419.1	B2.Macaca	TBP.TFIID.2467Ma	B2.Macacai
							Castor canadensis	XP_020027400.1	XP_020041660.1	B2.Castor	TBP.TFIID.4166Ca	B2.Castori
							─	XP_006892028.1	XP_006902467.1	B2.Elephantulus	TBP.TFIID.9024El	B2.Elephan
							Heterocephalus glaber	XP_004849734.1	XP_004868916.1	B2.Heterocephalu	TBP.TFIID.4869He	B2.Heteroc
							Camelus ferus	XP_006189404.1	XP_006194408.1	B2.Camelus	TBP.TFIID.6194Ca	B2.Camelus
							Mus musculus	NP_722493.2	EDL20460.1	B2.Mus	TBP.TFIID.2046Mu	B2.Musiiii
							Myotis lucifugus	XP_014315655.1	XP_006105965.1	B2.Myotis	TBP.TFIID.6105My	B2.Myotisi
							Octodon degus	XP_004627586.1	XP_004644668.1	B2.Octodon	TBP.TFIID.4644Oc	B2.Octodon
							Sorex araneus	XP_004619733.1	XP_004617419.1	B2.Sorex	TBP.TFIID.4617So	B2.Sorexii
							Cyanistes caeruleus	XP_023781955.1	XP_023779427.1	B2.Cyanistes	─	─
							Corvus brachyrhynchos	XP_008639532.1	KFO53934.1	B2.Corvus	TBP.TFIID.5393Co	B2.Corvusi
							Alligator sinensis	XP_025064860.1	XP_006017046.1	B2.Alligator	TBP.TFIID.1704Al	B2.Alligat
							Manis javanica	XP_017524673.1	XP_017524676.1	B2.Manis	TBP.TFIID.7494Ma	B2.Manisii
							Rattus norvegicus	NP_001099472.1	XP_008756969.1	B2.Rattus	TBP.TFIID.7569Ra	B2.Rattusi
							Ursus maritimus	XP_008699755.1	XP_008686648.1	B2.Ursus	TBP.TFIID.8664Ur	B2.Ursusii
							Gekko japonicus	XP_015262474.1	XP_015270281.1	B2.Gekko	TBP.TFIID.5270Ge	B2.Gekkoii
							Gallus gallus	NP_001006448.1	NP_990434.1	B2.Gallus	TBP.TFIID.8561Ga	B2.Gallusi
							Bison bison bison	XP_010857941.1	XP_010846813.1	B2.Bison	TBP.TFIID.8468Bi	B2.Bisonii
							Falco cherrug	XP_005436743.1	XP_005440309.1	B2.Falco	TBP.TFIID.5448Fa	B2.Falcoii
							Felis catus	XP_003985402.1	XP_011280991.2	B2.Felis	TBP.TFIID.8099Fe	B2.Felisii
							Serinus canaria	XP_009099562.2	XP_009091073.1	B2.Serinus	TBP.TFIID.9091Se	B2.Serinus
							Pelecanus crispus	XP_009477695.1	XP_009476621.1	B2.Pelecanus	TBP.TFIID.9476Pe	B2.Pelecan
							Phaethon lepturus	XP_010294618.1	XP_010293378.1	B2.Phaethon	TBP.TFIID.3778Rh	B2.Phaetho
				Saccharomycotina	Saccharomycetes	25	Kluyveromyces marxianus DMKU3-1042	XP_022676516.1	XP_022673858.1	C2.Kluyveromyces	TFIIIB.TBPY.3421	C2.Kluyver
							Ogataea parapolymorpha DL-1	XP_013934404.1	XP_013932858.1	C2.Ogataea	TFIIIB.TBPY.8091	C2.Ogataea
							Pichia kudriavzevii	XP_020544647.1	OUT22689.1	C2.Pichia	TFIIIB.TBPY.2091	C2.Pichiai
							Pichia membranifaciens NRRL Y-2026	XP_019019191.1	XP_019018455.1	C2.2Pichia	TFIIIB.TBPY.6738	C2.2Pichia
							Zygosaccharomyces bailii ISA1307	CDH10619.1	CDH12407.1	C2.Zygosaccharom	TFIIIB.TBPY.6868	C2.Zygosac
							Saccharomyces cerevisiae S288C	NP_014850.1	NP_011762.1	C2.Saccharomyces	TFIIIB.TBPY.6478	C2.Sacchar
							Saccharomyces cerevisiae YJM789	EDN63540.1	EDN61831.1	C2.2Saccharomyce	TFIIIB.TBPY.4282	C2.2Saccha
							Saccharomyces cerevisiae YJM1399	AJU02406.1	AJS28498.1	C2.3Saccharomyce	TFIIIB.TBPY.1762	C2.3Saccha
							Saccharomyces cerevisiae AWRI1631	EDZ69204.1	EDZ71907.1	C2.4Saccharomyce	TFIIIB.TBPY.8498	C2.4Saccha
							Saccharomyces kudriavzevii IFO 1802	AJU02406.1	EJT44282.1	C2.5Saccharomyce	TFIIIB.TBPY.6183	C2.5Saccha
							Naumovozyma castellii CBS 4309	XP_003674628.1	XP_003676811.1	C2.Naumovozyma	TFIIIB.TBPY.1908	C2.Naumovo
							Lachancea fermentati	SCW03423.1	SCW03886.1	C2.Lachancea	TFIIIB.TBPY.8158	C2.2Lachan
							Naumovozyma dairenensis CBS 421	XP_003670214.1	XP_003668374.1	C2.2Naumovozyma	TFIIIB.TBPY.3886	C2.2Naumov
							Eremothecium cymbalariae DBVPG#7215	XP_003648395.1	XP_003647125.1	C2.Eremothecium	TFIIIB.TBPY.6837	C2.Eremoth
							Lachancea meyersii CBS 8951	SCU93725.1	SCU81510.1	C2.2Lachancea	TFIIIB.TBPY.7681	C2.Lachanc
							Kazachstania africana CBS 2517	XP_003958369.1	XP_003957508.1	C2.2Kazachstania	TFIIIB.TBPY.5758	C2.2Kazach
							Tetrapisispora phaffii CBS 4417	XP_003683621.1	XP_003686754.1	C2.Tetrapisispor	TFIIIB.TBPY.2408	C2.Tetrapi
							Kazachstania naganishii CBS 8797	XP_022462258.1	XP_022464577.1	C2.Kazachstania	TFIIIB.TBPY.4645	C2.Kazachs
							Millerozyma farinosa CBS 7064	CCE82017.1	CCE82039.1	C2.Millerozyma	TFIIIB.TBPY.2538	C2.Millero
							Debaryomyces hansenii CBS767	XP_002777730.1	XP_462571.2	C2.Debaryomyces	TFIIIB.TBPY.9453	C2.Debaryo
							Lodderomyces elongisporus NRRL YB-4239	XP_001525350.1	XP_001525306.1	C2.Lodderomyces	TFIIIB.TBPY.2824	C2.Loddero
							Candida orthopsilosis Co 90-125	XP_003869439.1	XP_003869453.1	C2.2Candida	TFIIIB.TBPY.1888	C2.2Candid
							Candida albicans P94015	KGQ81873.1	KGQ81881.1	C2.3Candida	TFIIIB.TBPY.5618	C2.3Candid
							Candida parapsilosis	XP_036665981.1	CCE42824.1	C2.Candida	TFIIIB.TBPY.8203	C2.Candida
							Candida maltosa Xu316	EMG48555.1	EMG48561.1	C2.1Candida	TFIIIB.TBPY.6257	C2.1Candid
					Schizosaccharomycetes	3	Schizosaccharomyces cryophilus OY26	XP_013023192.1	XP_013020922.1	C2.2Schizosaccha	TFIIIB.TBPY.3281	C2.2Schizo
							Schizosaccharomyces octosporus yFS286	XP_013020607.1	XP_013018095.1	C2.Schizosacchar	TFIIIB.TBPY.1848	C2.Schizos
							Schizosaccharomyces pombe	NP_593690.1	NP_001342959.1	C2.1Schizosaccha	TFIIIB.TBPY.2689	C2.1Schizo
		Metazoa	Chordata	─	Mammalia (Mammals)	25	Bos taurus	NP_001179718.1	AAI26681.1	C2.1Bos	TFIIIB.TBP.8894B	C2.1Bosiii
							─	XP_036862057.1	XP_017499617.1	C2.Manis	TFIIIB.TBP.9957M	C2.Manisii
							Homo sapiens	NP_060552.4	AAG09268.1	C2.Homo	TFIIIB.TBP.9268H	C2.Homoiii
							Pan paniscus	XP_003832591.1	XP_014200376.1	C2.Pan	TFIIIB.TBP.4209P	C2.Paniiii
							Papio anubis	XP_003907136.2	XP_021795132.1	C2.Papio	TFIIIB.TBP.1798P	C2.Papioii
							Rhinopithecus bieti	XP_017750805.1	XP_017746111.1	C2.Rhinopithecus	TFIIIB.TBP.7461R	C2.Rhinopi
							Cercocebus atys	XP_017750805.1	XP_011944757.1	C2.Cercocebus	TFIIIB.TBP.8999C	C2.Cercoce
							Papio anubis	XP_003907136.2	XP_021795129.1	C2.1Papio	TFIIIB.TBP.1795P	─
							Macaca mulatta	NP_001253862.1	XP_014995742.1	C2.Macaca	TFIIIB.TBP.1034M	C2.Macacai
							Gorilla gorilla gorilla	XP_018894446.1	XP_018868986.1	C2.Gorilla	TFIIIB.TBP.8689G	C2.Gorilla
							Vicugna pacos	XP_006205934.1	XP_015100915.1	C2.Vicugna	TFIIIB.TBP.9158V	C2.Vicugna
							Oryctolagus cuniculus	XP_002711473.1	XP_008272746.1	C2.Oryctolagus	TFIIIB.TBP.3888O	C2.Oryctol
							Camelus dromedarius	XP_010994759.1	XP_010973275.1	C2.Camelus	TFIIIB.TBP.2677C	C2.Camelus
							Equus caballus	XP_001499030.1	XP_023473997.1	C2.Equus	TFIIIB.TBP.7186E	C2.Equusii
							Delphinapterus leucas	XP_022455520.1	XP_022451348.1	C2.Delphinapteru	TFIIIB.TBP.2457D	C2.Delphin
							Enhydra lutris kenyoni	XP_022374987.1	XP_022371067.1	C2.Enhydra	TFIIIB.TBP.3473E	C2.Enhydra
							Canis lupus familiaris	XP_531760.2	XP_022266024.1	C2.Canis	TFIIIB.TBP.7327C	C2.Canisii
							Neophocaena asiaeorientalis asiaeorientalis	XP_024587943.1	XP_024611945.1	C2.Neophocaena	TFIIIB.TBP.6119N	C2.Neophoc
							Orcinus orca	XP_004269471.1	XP_012388822.1	C2.Orcinus	TFIIIB.TBP.8272O	C2.Orcinus
							Callithrix jacchus	XP_002752985.2	XP_008990206.1	C2.Callithrix	TFIIIB.TBP.9447C	C2.Callith
							Felis catus	XP_003989249.2	XP_019690799.1	C2.Felis	TFIIIB.TBP.9698F	C2.Felisii
							Ursus maritimus	XP_008703880.1	XP_008689539.1	C2.Ursus	TFIIIB.TBP.6895U	C2.Ursusii
							Sus scrofa	XP_020947233.1	XP_005672584.2	C2.Sus	TFIIIB.TBP.6725S	C2.Susiiii
							Bos mutus	XP_020947233.1	XP_005889421.1	C2.Bos	TFIIIB.TBP.2668B	C2.Bosiiii
							Mus musculus	NP_081699.1	XP_017171034.1	C2.Mus	TFIIIB.TBP.7499M	C2.Musiiii
				─	Reptiles	1	Gallus gallus	NP_001308419.1	XP_424966.4	C2.Gallus	TFIIIB.TBP.9668G	C2.Gallusi
				─	Amphibia	1	Xenopus tropicalis	NP_001121521.1	OCA51725.1	C2.Xenopus	TFIIIB.TBP.1725X	C2.Xenopus
