# Supplementary material for: Mitochondrial Transcription of Entomopathogenic Fungi Reveals Evolutionary Aspects of Mitogenomes
Source: Front Microbiol. 2022 Mar 21;13:821638. doi: 10.3389/fmicb.2022.821638 (PMC8979003; doi:10.3389/fmicb.2022.821638)
Supplement: Supplementary Figure 1 — The map of the mitochondrial genome of Metarhizium brunneum ARSEF 3297. Arrows indicate the direction of gene transcription. The inner circles show the GC content. All genes identified are indicated in italics. [file Data_Sheet_1.zip › Table S4.xlsx]

## Sheet: (A)Mtf1 evolution ET-Ref-Pymol
Table S4. Conserved important residues of Rpo41 and Mtf1 proteins as presented by ET-viewer and the analyses of de Wijngaert et al, 2021. In detail, Sheet A and Sheet B present the conserved important for function of the holoenzyme's function residues of Mtf1 and Rpo41 as defined by ET method and de Wijngaert et al (2021) article, Sheet 3 shows the combined result of the two sheets as found after…
Residues forming surface ”patch” in Mtf1 T-groove region (Evolutionary trace - ET) based on MTf1 (yeasts)-Alignments of known fungi		Residues forming surface ”patch” in Mtf1 T-groove region based on the crystal structure of MTF1 (PDB Id. 1I4W) (Ref. De Wijngaert et al, 2021)
ET res	substitutions(%)	res	type
18	Y(100)	103	Y
19	G(90)S(10)	104	D
36	L(100)	105	W
38	L(100)	144	E
42	Y(90).(10)	145	G
49	Q(20)K(50)D(29)	148	M
52	D(90)E(10)	149	Q
54	Y(80)F(20)	176	T
70	P(100)	179	K
101	N(20)D(80)	190	S
103	Y(90)F(10)	192	C
105	W(100)	334	M
108	F(20)Y(80)	335	Y
112	T(10)I(80)Y(10)	338	E
120	P(90)T(10)	339	H
128	I(80)V(10)M(10)	340	S
137	N(90)H(10)
139	T(90)S(10)
144	E(100)
145	Q(20)G(50)S(29)
146	L(90)I(10)
148	V(10)M(59)A(29)
149	Q(100)
150	Y(20)W(80)
153	C(100)
156	N(69)Y(20)T(10)
158	N(100)
159	W(100)
162	R(59)K(29)Q(10)
163	F(59)Y(40)
164	G(100)
171	W(69)V(10)F(20)
173	P(90)L(10)
176	T(90)S(10)
179	K(100)
180	L(59)F(29)V(10)
192	L(10)C(59)S(29)
197	E(90)D(10)
200	T(100)
203	K(80)N(10)R(10)
244	L(80)V(20)
246	E(100)
249	P(90)T(10)
281	L(69)I(20)F(10)
282	G(90)A(10)
283	H(69)P(29)
284	G(100)
307	T(100)
321	W(100)
322	P(90)A(10)
323	F(100)
324	K(90)R(10
325	P(100)

## Sheet: (B)Rpo41 evolution ET-Ref-Pymol
Residues of active site/region in Rpo41 T-groove region based on the crystal structure of Rpo41 (PDB Id. 6YMW) (Ref. De Wijngaert et al, 2021)		Residues of active region in Rpo41 T-groove region based on the Rpo41 (yeast)-Alignments of all yeasts (manual analysis)
res	type	res	type
530	R	536	I
533	R	642	N
536	I	644	S
594	Q	783	K
638	Y	787	K
640	Y	825	D
641	H	826	F
642	N	946	G
643	G	979	Y
644	S	1010	R
645	K	1014	K
646	L	1018	M
647	G	1019	T
699	R	1022	Y
701	K	1023	G
780	R	1024	V
783	K	1025	T
787	K	1028	G
825	D	1032	Q
826	F	1052	K
827	R	1122	Y
829	R	1135	Q
831	Y	1136	T
840	L	1137	V
841	G	1138	F
842	N	1139	I
846	R	1140	S
946	G	1159	P
949	N	1160	N
950	G	1163	H
979	Y	1166	D
1010	R	1187	V
1014	K	1188	H
1018	M	1189	D
1019	T
1022	Y
1023	G
1024	V
1025	T
1027	V
1028	G
1032	Q
1048	L
1052	K
1122	Y
1127	K
1135	Q
1136	T
1137	V
1138	F
1139	I
1140	S
1151	R
1152	R
1156	G
1159	P
1160	N
1163	H
1166	D
1187	V
1188	H
1189	D

## Sheet: Residues selected by importance
Residues in Rpo41 selected by their relative importance (Common residues from Sheet B - "Rpo41 evolution ET-Ref-Pymol" )				Residues in Mtf1 selected by their relative importance (Common residues from sheet A -"Mtf1 evolution ET-Ref-Pymol")
res		type		res		type
536		I		103		Y
642		N		105		W
644		S		144		E
783		K		145		G
787		K		148		M
825		D		149		Q
826		F		176		T
946		G		179		K
979		Y		192		C
1010		R
1014		K
1018		M
1019		T
1022		Y
1023		G
1024		V
1025		T
1028		G
1032		Q
1052		K
1122		Y
1135		Q
1136		T
1137		V
1138		F
1139		I
1140		S
1159		P
1160		N
1163		H
1166		D
1187		V
1188		H
1189		D

## Sheet: Predicted Complex Contacts
Predicted Complex Contacts - Top Evolutionary Couplings (ECs) between Mitochondrial RNA polymerase (Rpo41) and Mitochondrial transcription factor (MTF1) compared to experimental evididence - bioinformatics analyses (T-groove region/Transcription bubble)
EC rank (with pymol)	Position in Rpo41		Rpo41		Mtf1		Position in Mtf1
1	C-terminal domain	Specificity loop of active site	1136	T	176	T	C-terminal domain
2		Specificity loop of active site	1122	Y	148	M	Basic cleft residue region
3		Specificity loop of active site	1163	H	103	Y	N-terminal domain
4		Polymerase active site/region	1010	R	144	E	Basic cleft residue region
5		Polymerase active site/region	1040	S	105	W	N-terminal domain
6		Polymerase active site/region	783	K	179	K	C-terminal domain
7		Polymerase active site/region	787	K	145	G	Basic cleft residue region
8		Polymerase active site/region	825	D	149	Q	Basic cleft residue region
9		Polymerase active site/region	642	N	192	C	C-terminal domain
