# Supplementary material for: Mitochondrial Transcription of Entomopathogenic Fungi Reveals Evolutionary Aspects of Mitogenomes
Source: Front Microbiol. 2022 Mar 21;13:821638. doi: 10.3389/fmicb.2022.821638 (PMC8979003; doi:10.3389/fmicb.2022.821638)
Supplement: Supplementary Figure 1 — The map of the mitochondrial genome of Metarhizium brunneum ARSEF 3297. Arrows indicate the direction of gene transcription. The inner circles show the GC content. All genes identified are indicated in italics. [file Data_Sheet_1.zip › Table S5.xlsx]

## Sheet: RPO41-MTF1 .... STRING-ELIXIR
Supplementary Table S5. Predicted Complex Interaction of Rpo41 and MTF1 as found by STRING method
Input 1 Mtf1 (yeast)	Predicted Functional Partners					Score
	Rpo41 - mitochondrial RNA polymerase					0.999
	Mtf2 - Metal-response element-binding transcription factor 2					0.779
	Puf3 - mRNA - binding protein					0.763
	Rim1 - ssDNA - binding protein essential for mtDNA maintenance					0.748
	Cox2 - Subunit II of cytochrome c oxidase					0.686
	Suv3 - ATP-dependent RNA helicase					0.678
	MSS116 - ATP-dependent RNA helicase					0.676
	Cox3 - Subunit III of cytochrome c oxidase					0.647
	Ctm1 - (Cytochrome-c)-lysine n-methyltransferase					0.637
	Cbp1 - Cytochrome B pre-mRNA processing protein 1					0.618
Input 2 Rpo41 (yeast)	Predicted Functional Partners					Score
	Mtf1 - Mitochondrial RNA polymerase specificity factor					0.990
	Dim1 - Essential 18S rRNA dimethylase					0.932
	Mnp1 - Mitochondrial ribosomal protein of the large subunit					0.927
	Mtf2 - Metal-response element-binding transcription factor 2					0.590
	Stu2 - Microtubule-associated protein					0.570
	Mgm101 - Mitochondrial genome maintenance protein					0.553
	Pet309 - Pentatricopeptide repeat-containing protein					0.485
	Puf3 - mRNA-binding ptotein					0.463
	MSS116 - ATP-dependent RNA helicase					0.448
	SLS1 - Sigma-like sequence protein 1					0.448
Input 1 Mtf1 (Metarhizium)	Predicted Functional Partners					Score
	Rpo41 - mitochondrial RNA polymerase					0.992
	Anucleate primary sterigmata protein B					0.586
	Puf3 - mRNA - binding protein					0.763
	ssDNA - binding protein essential for mtDNA maintenance					0.470
	ssDNA binding protein					0.455
